# Supplementary material for: Docking, Binding Free Energy Calculations and In Vitro Characterization of Pyrazine Linked 2-Aminobenzamides as Novel Class I Histone Deacetylase (HDAC) Inhibitors
Source: Molecules. 2022 Apr 14;27(8):2526. doi: 10.3390/molecules27082526 (PMC9032825; doi:10.3390/molecules27082526)
Supplement: Supplementary file 1 [file molecules-27-02526-s001.zip]

Archive with 1 entries (1 files):
- molecules-1653864-supplementary.pdf
